# Supplementary material for: Induction of Excessive Endoplasmic Reticulum Stress in the Drosophila Male Accessory Gland Results in Infertility
Source: PLoS One. 2015 Mar 5;10(3):e0119386. doi: 10.1371/journal.pone.0119386 (PMC4350844; doi:10.1371/journal.pone.0119386)
Supplement: S1 Table — (XLSX) [file pone.0119386.s001.xlsx]

## Sheet: Sheet1
	Day1	Day2	Day3	Day4	Day5
prd	70	65	40	38	25
prd	65	60	33	37	30
prd	60	55	45	39	22
prd	79	53	40	42	29
prd	83	69	68	45	32
prd	66	50	42	40	26
prd	55	40	38	43	37
prd	59	48	30	25	25
prd	87	68	47	40	39
prd	75	60	45	39	36
prd	77	70	43	37	30
prd	80	69	46	50	34
prd	82	65	44	36	21
prd	52	43	38	42	30
prd	73	59	51	50	40
prd	51	59	40	30	24
prd	71	60	44	45	31
prd	81	66	41	46	36
prd	73	60	47	42	24
prd>BiPRNAi	0	0	0	0	0
prd>BiPRNAi	0	0	0	0	0
prd>BiPRNAi	0	0	0	0	0
prd>BiPRNAi	0	0	0	0	0
prd>BiPRNAi	0	0	0	0	0
prd>BiPRNAi	0	0	0	0	0
prd>BiPRNAi	0	0	0	0	0
prd>BiPRNAi	0	0	0	0	0
prd>BiPRNAi	0	0	0	0	0
prd>BiPRNAi	0	0	0	0	0
prd>BiPRNAi	0	0	0	0	0
prd>BiPRNAi	0	0	0	0	0
prd>BiPRNAi	0	0	0	0	0
prd>BiPRNAi	0	0	0	0	0
prd>BiPRNAi	0	0	0	0	0
prd>BiPRNAi	0	0	0	0	0
prd>BiPRNAi	0	0	0	0	0
prd>BiPRNAi	0	0	0	0	0
prd>BiPRNAi	0	0	0	0	0
prd>BiPRNAi	0	0	0	0	0
prd>Rh1G69D	0	0	0	0	0
prd>Rh1G69D	0	0	0	0	0
prd>Rh1G69D	0	0	0	0	0
prd>Rh1G69D	0	0	0	0	0
prd>Rh1G69D	0	0	0	0	0
prd>Rh1G69D	0	0	0	0	0
prd>Rh1G69D	0	0	0	0	0
prd>Rh1G69D	1	0	0	0	0
prd>Rh1G69D	0	0	0	0	0
prd>Rh1G69D	0	0	0	0	0
prd>Rh1G69D	0	0	0	0	0
prd>Rh1G69D	0	0	0	0	0
prd>Rh1G69D	0	0	0	0	0
prd>Rh1G69D	0	0	0	0	0
prd>Rh1G69D	0	0	0	0	0
prd>Rh1G69D	0	0	0	0	0
prd>Rh1G69D	0	0	0	0	0
prd>Rh1G69D	0	0	0	0	0
prd>Rh1G69D	0	0	0	0	0
prd>Rh1G69D	0	0	0	0	0
