# Supplementary material for: Induction of Excessive Endoplasmic Reticulum Stress in the Drosophila Male Accessory Gland Results in Infertility
Source: PLoS One. 2015 Mar 5;10(3):e0119386. doi: 10.1371/journal.pone.0119386 (PMC4350844; doi:10.1371/journal.pone.0119386)
Supplement: S2 Table — (XLSX) [file pone.0119386.s002.xlsx]

## Sheet: Sheet1
genotype	AG measurement (um2)
prd	864
prd	900
prd	807
prd	833
prd	840
prd	888
prd	825
prd	850
prd>BiPRNAi	345
prd>BiPRNAi	288
prd>BiPRNAi	301
prd>BiPRNAi	333
prd>BiPRNAi	310
prd>BiPRNAi	322
prd>BiPRNAi	299
prd>BiPRNAi	337
prd>Rh1G69D	317
prd>Rh1G69D	358
prd>Rh1G69D	342
prd>Rh1G69D	321
prd>Rh1G69D	330
prd>Rh1G69D	322
prd>Rh1G69D	345
prd>Rh1G69D	350
